# Supplementary material for: Synergistic Effect of Liraglutide and Strength–Endurance Exercise Training on Hepatic Oxidative Stress and Lipid Metabolism in Middle-Aged Male Rats
Source: Antioxidants (Basel). 2025 Dec 12;14(12):1492. doi: 10.3390/antiox14121492 (PMC12730097; doi:10.3390/antiox14121492)
Supplement: Supplementary file 1 [file antioxidants-14-01492-s001.zip]

Archive with 4 entries (4 files):
- Supplementary Figure S1 revised Vlahovic et al. 2025.pdf
- Supplementary Figure S2 Vlahovic et al 2025.pdf
- Supplementary Figure S3 Vlahovic et al 2025.pdf
- Supplementary Table S1 Revised.pdf
